# Supplementary material for: Precise Synthesis and Thermoresponsive Property of Poly(ethyl glycidyl ether) and Its Block and Statistic Copolymers with Poly(glycidol)
Source: Polymers (Basel). 2021 Nov 9;13(22):3873. doi: 10.3390/polym13223873 (PMC8623496; doi:10.3390/polym13223873)
Supplement: Supplementary file 1 [file polymers-13-03873-s001.zip]

Archive with 1 entries (1 files):
- polymers-1445596-supplementary.pdf
